# Supplementary material for: Reexamining the Mycovirome of Botrytis spp
Source: Viruses. 2024 Oct 21;16(10):1640. doi: 10.3390/v16101640 (PMC11512270; doi:10.3390/v16101640)
Supplement: Supplementary file 1 [file viruses-16-01640-s001.zip]

Archive with 5 entries (5 files):
- Supplementary Figure S1 Muñoz-Suárez et al. 2024.pdf
- Supplementary Figure S2 Muñoz-Suárez et al. 2024 v2.pptx
- Supplementary Figure S3 Muñoz-Suárez et al. 2024.pptx
- Supplementary Figure S4 Muñoz-Suárez et al. 2024.pptx
- Supplementary Tables Muñoz-Suárez et al. 2024 v2.pdf
